# Supplementary material for: Enhancing Nature Connection and Positive Affect in Children through Mindful Engagement with Natural Environments
Source: Int J Environ Res Public Health. 2021 Apr 30;18(9):4785. doi: 10.3390/ijerph18094785 (PMC8125517; doi:10.3390/ijerph18094785)
Supplement: Supplementary file 1 [file ijerph-18-04785-s001.zip]

Archive with 1 entries (1 files):
- ijerph-1159102-supplementary.pdf
